# Supplementary material for: The extracellular EXO protein mediates cell expansion in Arabidopsis leaves
Source: BMC Plant Biol. 2009 Feb 13;9:20. doi: 10.1186/1471-2229-9-20 (PMC2661892; doi:10.1186/1471-2229-9-20)
Supplement: Additional file 2 — PHI1 EXO sequences – FASTA. The file provides protein sequences of PHI1/EXO homologs. [file 1471-2229-9-20-S2.txt]

>EXO_ARATH
MYSLVFKLFLFLSLLQISVSARNLASQEPNQFQLLKYHKGALLSGKISVNLIWYGKFKPSQRAIISDFIT
SLTHTSPTSKTLHQPSVATWWKTTEKYYKLATPSKNSSPLSLTLGKQIIDESCSLGKSLTDKKIQTLASK
GDQRNAINVVLTSADVTVTGFGMSRCGTHGHARGLGKRGSKFAYIWVGNSETQCPGQCAWPFHAPVYGPQ
SPPLVAPNNDVGLDGMVINLASLLAGTATNPFGNGYYQGPQNAPLEAASACPGVYGKGAYPGYAGDLLVD
TTTGGSFNAYGANGRKFLLPALYDPTTSACSTMV

>ABK95587_POPTR
MASLHFQFALKSLLLVCLFHVSFAARKLNELVQDQPQLLRYHDGALLYGKISVNLIWYGKFKPSQRAIIS
DFVTSLSVSPSSLKDSQPSVAKWWETTEKYYHLTSKKNTLSLTLGTQILDAKYSLGKSLTDKQIVELASK
GDQKDAVNIVLTSSDVTVEGFCLNRCGTHGSALGSKSGNIKGKNYRFAYIWVGNSETQCPGYCAWPFHQP
IYGPQNPPLVAPNNDVGLDGMVINLASLMAGTATNPFGNGYYQGPKEAPLEAASACPGVYGKGAYPGYAG
SLLVDSTTGASYNAHGSNGRKYLLPALYDPSTSTCSTLV

>PHI-1_TOBAC
MATSHFILKLFLVISFCNVCFASRKLTALVQEPENQLLQYHKGALLFGKISVNLIWYGKFKPSQRAIVSD
FITSLSSSTPSKTDPSVAKWWKTTEKYYHLANSKKSLSLYLGKQVLVENYSLGKSLTQKQIVQLASKGEQ
KDAINIVLTASDVAVDGFCVNRCGTHGSSKGAIIRGKTYKFAYIWVGNSETQCAGYCAWPFHQPIYGPQS
PPLVAPNNDVGVDGMVINLASLLAGTATNPFGNGYYQGEADAPLEAASACPGVYAKGAYPGYAGDLLVDK
TTGASYNAHGTNGRKYLLPALYDPSTSTCSTLV

>EXL1_ARATH
MASFVMGYFLLFAVAFMCLDARTDKTQDYTSFQYHKGALLTGDVSINLIWYGKFKPSQRAIVTDFVASLS
SSRRSTMAQNPSVATWWKTVEKYYQFRKMTTTRGLSLSLGEQILDQGYSMGKSLTEKNLKDLAAKGGQSY
AVNVVLTSADVTVQGFCMNRCGSHGTGSGSGKKGSRFAYIWVGNSETQCPGQCAWPFHAPVYGPQSPPLV
APNNDVGLDGMVINLASLMAATATNPFGDGYYQGPKTAPLEAGSACTGVYGKGSYPGYAGELLVDATTGG
SYNVKGLNGRKYLLPALFDPKTDSCSTLF

>BAD17081_ORYSA
MAASSAAFAACLLACALLFQMCVASRKLTALVQDQPITMTYHKGALLSGRIAVNLIWYGNFSAPQRAVIT
DFVSSLSTPPSPQPQPEPSVASWFKTAQKYYANSKARFPALSLGQHVLDQSYSLGKRLGEKDLVRLAARG
SPSRAINVVLTADDVAVDGFCMSRCGTHGASPRSRAGRFAYVWVGNPATQCPGQCAWPYHQPVYGPQAAP
LTPPNGDVGVDGMVISLASMIVGTVTNPFGNGFFQGDADAPLEAATACAGVYGKGAYPGYAGSLLVDPAS
GASYNANGAHGRKYLVPALVDPDTSACSTVG

>ERG-1_SOLTU
MVSNYISATVSSILLFLLCSSSLFGASMAALVQEQPLVLKYHNGALLKGTVTVNLIWYGKFTPIQRSIIV
DFLQSLNSPKAPNPSAASWWKTTEKYKTGASTVTLGKQILDENCSLGKSLKNSHIVYLASKGGYMGRSVN
LVLTAKDVFVEGFCSRCGSHGSTRGKVRFTYAWVGNSETQCAGQCAWPFHQPIYGPQTPPLLAPNGDVGV
DGMIINVATVLAGTVTNPFNNGYFQGPATAPLEAVSACTGMFGSGSYPGYPGQTLVDKSTGASYNAHGVN
GRRFLLPAMWDPTKSACSALV

>EXL2_ARATH
MASNYRFAIFLTLFFATAGFSAAALVEEQPLVMKYHNGVLLKGNITVNLVWYGKFTPIQRSVIVDFIHSL
NSKDVASSAAVPSVASWWKTTEKYKGGSSTLVVGKQLLLENYPLGKSLKNPYLRALSTKLNGGLRSITVV
LTAKDVTVERFCMSRCGTHGSSGSNPRRAANGAAYVWVGNSETQCPGYCAWPFHQPIYGPQTPPLVAPNG
DVGVDGMIINLATLLANTVTNPFNNGYYQGPPTAPLEAVSACPGIFGSGSYPGYAGRVLVDKTTGSSYNA
RGLAGRKYLLPAMWDPQSSTCKTLV

>CAO61702_VITVI
MTSTYHFSIFVSLLLLSCLPNLTSATPRKLFSLVQEQPLILKYHNGPLLKGNITLNLVWYGNFSPIQRSI
LVDFLQSLNSHTTTPHSVSSWWQTIQKYKGVSCTLAVGNQILDEDYSLGKSLRSSDIISLASRSNQRSEI
TVVFTSADVAVEGFFMSRCGTHGSTQSKWAYAWVGNSETQCPGQCAWPLHQPMYGPQTPPLVSPNGDVGI
DGMVINLATVLAGTVTNPFDNGYFQGSASAPLEAVTACTGIFGTGAYPGYPGEVLADGTTGASYNAVGVD
GRKYLLPAMWDPQTSTCKTLV

>CAO61690_VITVI
MTISIATIELFLHTHSSPIQLFTLSASPSPHYFTFSMTSTYHFSIFVSLLLLSFLLNPTSATPRKLFSLV
QEQPLILKYHNGPLLKGNITLNLVWYGNFSPIQRSILVDFLQSLNSHTTTPHSVSSWWQTIQKYKGVSCT
LAVGNQILDEDYSLGKSLRSSDIISLASRSNQRSEITVVFTSADVAVEGFCMSRCGTHGSTQSKWAYAWV
GNSETQCPGQCAWPFHQPMYGPQTPPLVSPNGDVGIDGMLINLATVLAGTVTNPFDNGYFQGAPLEAVTA
CTGIFGTGAYPGYPGEVLADGTTGASYNAVGVDGRKYLLPAMWDPQTSTCKTLV

>ABK96539_POPTR
MAFNCYFTTLAFLLCFLAPSFAALVQEQPLVLKYHNGILLKGNITVNLIWYGQFTPIQRSIIVDFINSLN
SKGAPLPSTSSWWKTTEKYRGGSSSLSVGHQILHEEYTLGKILKSQHLIALASKTHFAVSSINVVLTAKD
VVVDGFCMSKCGTHGSTNSGSGRGTYIWVGNSDLQCPGQCAWPFHQPIYGPQTPPLIAPNGDVGVDGMVI
NLATLFANTVTNPFNSGYFQGPPTAPLEAVSACTGQFGPGSYPGYPGQVLVDKVTGASFNAYGVNGRKYM
LPAMWDPQSSACKTLV

>BAD17260_ORYSA
MAAKAVMLALLVLVSTAQVSMGARRRMELYKPDPADMLSYHSGAVLQGNIPVSIYWYGKFTPAQKSILFD
FLLSLSVAPYAAAPSVAQWWSSIDELYLSKAVQTNSNGQSKKTQVLVASQVSDINCSMGKSLTLAQVAAL
AAQAKPKKGGIALVFTAQDVTVEGFGMSRCGLHGSDAKSGTAYIWVGNPATQCPGECAWPFHQPMYGPQG
APLVAPNGDIGADGMVMNLASMLAGTVTNPFGDGYYQGSRDAPLEAATACPGVFGSGAYPGFAGELKVDQ
ATGASYNANGANGRKYLLPALYNPSTGTCNTLV

>Os02g0756800_ORYSA
MASDRRVCTVHHMSHAAIVLVSVLLLCSAHPSAGARRLMELYKPPPSEQLTYHNGTVLRGDIPVSVVWYG
RFTPAQKAVVSDFLLLLTVASPAPTPSVSQWWNTINQLYLSKAAAQGKNGGGGGKITTQVRLAGQLTDDQ
CSLGKSLKLSQLPALAARAKPKKGGIALVLTAQDVSVEGFCMSRCGTHASNAKARTAYVWVGNSATQCPG
QCAWPFHQPVYGPQTPALVPPSGDVGMDGMVMNIASMVAGVVTNPFGDGFYQGPKEAPLEAATACPGVYG
SGAYPGYAGNLAVDPATGASYNANGAHGRKYLLPALFDPATSTCSTLV

>BAD37242_ORYSA
MAKKQSLLLAMMLVVAGLAVSAMADRKLMSLVKPQPNQLTYHNGAVLSGDIPVSILWYGRFTPAQKAVVT
DFVLSLAAPLQAAPAPSVSQWWGSIHRLYLSKAVAVGKNGGAHGGGGGGRAKNARVVLSGQVSDEGCSLG
KSLKLSQLPTLAARARPGKGGVALVLTAQDVAVEGFCMSRCGTHGPVSRAGAAYAWVGNSATQCPGQCAW
PFHQPVYGPQAAPLVPPSGDVGMDGMVINVASMVAGAVTNPFGDGFYQGERGAALEAATACTGVYGKGAY
PGYAGALLVDKATGASYNAHGAHGRKYLLPALFDPDTSACSTLV

>BAD17075_ORYSA
MASFRLMIAAVSLSLVQLSMGSRRLMELYIPPASDQLTYHHGSVLSGDIPVSILWYGKFTPTQMSIIADF
VVSLTGAPNAATPSVGQWWGTIEQLYLSNAATNSQTSTRVLLDEQVSDEQCSLGKSLTLAQIDQLAARVG
TKRGGVALVFTDEDVTVEGFCSSRCGKHGSDASAGTTHIWVGNSAKQCPGQCAWPFAQPVYGPQGTPLVA
PNNDVGADGMVMILASMVAGTVTNPYGDGFYQGPQDAPLEACSACPGVYGSGAYPGNAGKLLVDATTGAS
YNANGANRRKYNPATSSCDTLV

>ABK21569_PICSI
MFYSDRNLAFMLGMGGCQLLLCLILLIDLCSSVLVEQQPLVLTYHNGPLLTTIPTVDVHLIWYGRFSPAQ
RSIVGDFVQSLEASKATEPSVYSWWKTTERYSGASNNAAAMANTRLGKQKLDDGYSLGKSLKRSQIAALV
ERAIASRAVPENSNAVYLVLTSDDVTVEGFCMSCGFHGDLMPRKKVPLPYAWVGNSETQCPGQCAWPFHQ
PIYGPQTPPLVAPNGDMGIDGMIINIATVLAGAVTNPFNSGYFQGDAAAPLEAVSACPGIYGKGAYPGFP
GELLLDKTTRASYNAHGINGREFLLPAMWDPATGSCQASL

>Os06g0219900_ORYSA
MAERVTKALMRPLLCYIIVVAVAPAGCAAFNPRMLFLVKPDPIVLKDHHGVVLSGNVTVNVLYYGRFTPA
QRAVVAGFVRSASAAQHPRVPSVAAWWSTTSLYRGGGARLRLGMQVMDERMSLGRSLSLDNVTALTRAAG
HHRGAVTAVLTAPDVLVAPFCMSRCGVHGHGGGVGAHGRARYAYLWAGNPAQQCPGQCAWPFHQPVYGPQ
APPLVPPNGDVGVDGMVISLAALLAGTVTNPFGDGYYQGDAGAGMEAATACAGVFGSGAFPGYPGKLLKD
PVTGASYNAVGLAGRKYLLPALWDPTTSQCKTLV

>ABK26758_PICSI
MGAASGMNGWWLFMAALGFCSGILSSMVMAEEAPAVQLIYHKGSLLSSDIDVHVVWYGKFSPTQRSIIVD
FLESLGENEEEALLRNQPSVQEWWKTTGLYGEDASFNMSSAVSSKKKKKTVLGSQTLDESYSLGKWLQRT
HIEALVLRASVASNALLPEKGVFLVLTAQDVVVERFCMSSCGFHSSARSGKGRNSVSLPYAWVGNSVTQC
PGQCAWPFHQPLYGPQIPPLVAPNGDVGVDGMIINIATVLVGTVTNPFNTGFFQGDAAAPLEGVSACGGM
YGRGAYPGYAGQLLGDETTGASFNARGLNGRMFLLPAMWDPLTKSCKTLV

>ABK26415_PICSI
MAALRPQTSAKFFHIVILSMIAANISMSFSATAHVIRPAGHSRKLGSLIEEPEVVLTYHNGPLLTSKPGS
LDVHLIWYGKFTPAQRSIVGDFLQSLSLRAEGAESKKPSVSAWWNTTHKYNKSAKASLSSAITTTASNSI
AMLGKQVVEQGYFLGNSLKRADIAALVEAAIKSGALPLLENNAVYLVLTSEDVTVEGFCMSSCGFHGSLD
LLSNQKPTKSRMMGKKEKHQQLLPYAWVGNSASQCPGQCAWPFHQPIYGPQTPPLVAPNGDMGIDGMIIN
IATVLAGAVTNPFNTGYFQGDAAAPLEAVSACPGIYGRGAYPGFPGELLVDETSGASYNAHGLDGRKFLV
PAMWDPATNSCKTVVV

>CAO61694_VITVI
MAFSLSLKTHSLVVVVVIFHLFFISPCFCARKLTSLYQPPPMALTYHNGALLEGHLPVSILWYGQFSPAQ
KSIVADFLLSLDPHDQPENLSSKKPSTSQWWKTIQTYLKKAGKREIQIELSNQISDESCSMGKTLKKSQI
SELARAVSSKSSGLTLVLTAKDVAVEGFCMSNCGFHGSDARKRSAFIWVGNSETQCPGQCAWPFHQPIYG
PQTTPLIAPNGDVGLDGMVENIATLLAGTGSAEAPLEVASACPGIYGKGAYPGYAGELLVDSSTGASYNA
LGVNSRKYLLPAVLDPSTSQCSTVV

>Os06g0220300_ORYSA
MVAALVVMSLAGVSMAARRVPALLKSHVGDGISYHGGAVLGGDIPVTLVWYGKFKPAQKAIVVDFLLSLT
ATPPNATTPSAAQWWGAIAAGYLSSNATNVTTAARVVLANQTSDEEYSLGKSLTLVEVFQLAAGVVPDRG
DLVVVLTDRDVAVEGFCSARCGVHGSDAGAGYAYAWAGDAERQCPGQCAWPFAKPPYGPKGEAALVPPNG
DVGADGVVATLAGVLAGAVTNPFGDGYYLGDKDAALEACSACAGAYGSDSYPGYAGKVLVDETTGGSYNA
VGAHGRKYLLPAVYDPATSRCTTLV

>EXL4_ARATH
MAYNYRFAILLVLLSATVGFTAAALKPPVRTLNGNITLNLIWYGKFTPIQRSIIVDFIRSISSVTAAKGP
SVASWWKTTEKYKTGVSTLVVGKQLLLENYPLGKSLKSPYLRALSSKLNAGGARSITVVLTAKDVTVEGL
CMNRCGTHGSKSSSVNSGAYVWVGNSETQCPGYCAWPFHQPIYGPQSPPLVAPNGDVGVDGMIINIATLL
VNTVTNPSPEAVSACTGIFGSGAYPGYAGRVLVDKTSGASYNALGLAGRKYLLPALWDPQTSTCKTMV

>AAM08535_ORYSA
MPRSHHLLAAAVAAVVVVVMGWSARPCEASLYQPPPPAMAYHDGAVLEGAVPVSVLYYGAFPPHHRAVVA
DFLMSLSPRGRDHQPHTFGAPGPAPPPTVARWWGTVERYVRKAGRGGGAGVARVVLASQVDDEGCSLGRR
LSRAQVERLAARLGVAPGGVAVVLTAADVAVEGFCSSACGAHGSSAPGGGAVHVWVGDASAQCPGRCAWP
FHAADYGDADAGRHRRAHGHDVALRAPNGDAGVDGVVINLAALMAGAVTNPYGRGYFQGDAAAPVEVAGA
CPGVYGRGAYPGYPGAVRVDAATGAGYNVVGRNGRRYLVPALVDPDNYSCLIMT

>PHI-1_PENCI
MACSTASLAANAPGVRPDVPGVPRREAAHRARAGAGHHHEVPQGRAPVGPHRRQLHLVRQLLRAAAGRHH
RLRLVALRGPSGGGGTTGAVGRHLVQYGAQVLRQLQRARFPALHVGSHCPRTRPTPSASASRTGNLLKLA
ASGSPSHAINVVLTADDVAVDGFCMSRCGTHGASRRSRSGRFAYVWVGNPATQCPGQCAWPFHQPVYGPQ
AAPLTPPNGDVGADGMVISLASMIVGTVTNPFGNGFYQEGSADAPLEAATACAGVYGKGAYPGYAGSLLV
DQASGASFNANGAHGRKYLVPALVDPDTSSCATLG

>XP_001754405_PHYPA
MVVDCRPSPLFPITESEVVGVDDAEVDQAVSTGRKLFKLVNNSPVLPYHNGPLLAGTGALNVYIVWYGTF
NPSDKSIITDFLASFQEPGADVHPSVASWWKLTSAYKDNKNNIPAGVVKLAGQADDNYSMGKVLKQSDIE
IIVTKSLVSLPSDPSSIYYVLTASDVQVEGFCMNTCAFHSFLSASPASKNFMLPYSWVGNSGTQCPGQCA
WPYALPQYSPQGAKALVAPNADAGMDGMVINMATMLAGTVTNPFNNGYYQGDASAPLEAGTACTGIYGAG
AFPGNPGQLIVDPITSASYNAQGTGTRKYLLPALWDPSTMTCMPVS

>XP_001785374_PHYPA
MKFLVQDPQIKMTYHNGPLLTGTGGVLKVNVIFYGGWSEKQKAILTDFVRSFSSPKPRTLFPTVAGWWAI
LKNYKDSKKVPVAATVTLGKVYTDSKYSLKKSLAESDIEKLVVASLNSTGVDPNAVYLVLTSADVGVQGF
CSSLCGTHSWTRSPATQHKVLPFVWVGNPATQCPGHCAWPYAKAEYGAGPNTAPLKAPNGDVGVDGMCIS
IAGLLAGAATNPRNNGYYQGGALDPLEVATVCGGIYGEGAYPGYAGKILKDRNGASYNVNGVNGRKYLVP
FVFDLRTKKCGLQG

>EDQ76088_PHYPA
MSFLGSSKFLVTGPAITVPYHNGPILAGKGGVLKVHVIYYGAFTAAQKAIINDFLQSFSAPKASAGHPTV
AGWWAITKGFTDGSKVPVAQTVLRGSVHEDAAYSLGKSLMQSDVEKLVVSSLGKGVALDPAGVYVVLTSA
DVNVQGFCSSQCGTHLYTFPSAATQTHVLPYAWIGNAEKLCAGHCAWPYAKPVKGAGPDVPPLKPPSGDV
GLDGMIINMASLLVGTATNPYATAYFQGDATDPLEAAGACGGIYGAGAYPGYAGQLLTNSKTGASFNVYG
VNGREFLVPWVYNPVTKKCAGQV

>CAO40056_VITVI
MAYMSMRSPLFPFAIVIALALAPCSYGLNQPTRQSSSLASTSTTLNYHGGPLLSTPGSINIYLVWYGTFP
PQEMAPIHDFFASLGSSGGQQKPAVATWWSTILAYKDKAGKPVSGRVRVAAFHEDKTCSLGKNIKRPQIA
NYVKKMMDTQVFPFDSNGVYLFLTAKDVVVERFCSGSCGFHENMVVSPRGRVVYAHVGDPGTQCPGLCAW
PYAIPAYGPPGNPLVSPNGVGIDGMIMNIATILAGAATNPFKTGYFQGNALAPLEAVTACPGIFGPGAYP
GYPGELIVDKLTKASYNAYGANGKKFLLPAIWDLKGLNCKALA

>XP_001774902_PHYPA
MFSILDNQGGGRVGRSAGDDDHPTLSVVDARGGGEEDGAAGAVRAVFDLAYHGGALLSESSSMNVYIVWY
GRFSSVARSAIVDFFASFGESAEGDASVSRWWKTTAAYKDNARRGVAGSVELRGEVDFGECRLGRRLSRW
DLELLVVESLGWFPADPRGVVVVLTAEDVMVEGMCMNSCGSHSFLAPSAATGGQQVAYAWVGDAGKQCPG
MCAWPLAGAEYGPAEFVPVVAPNGDVGADGMIMNIGSVLAGAATDPYMNGWYQGDVGAALEAGTACAGIY
GEGAYPGYPGKLQEDAVSGASYNVRGVGERKYLLPALWDPVTRTCAPPS

>AAQ06267_SORBI
MQHLGVLLVLAALTASPLAAAWRPWPPRANGTTAGLGASKKFEGSSEFVKLEYHMGPVLASAITVHPIWY
GAWPAAQKRTIRAFLRSLAPPPDSSARIPPPSVSAWWRTVRLYTDQTSANVSAAVTLGAEKCDARMSRGA
RLSRMDIQSVVRDAVTARTRPLPVDSSGGVYLVLTSPDVSVEDFCGQVCGFHYFTFPSVVGYTLPYAWVG
NSARRCPEVCAYPFAIPSYVPGRKAEAPPNGDVGVDGMVSVIAHELAELASNPLANAWYAGSDPSFPTEI
ADLCEGIYGTGGGGAYTGQLLTDARSGAAYNVNGVGGRRFLVQWVWNPVLSYCSGPNALDQ

>ABK24721_PICSI
MERVGVSASFHVGYIFLICIMAFTAVEAWRPWPSNFNTTKAADISVANEFGSSKRYEGSSEFVNMRYHNG
PVLTENITIHTIWYGNWDSKDKRIIKAFLLAMSDTNRSSKSSKSPSVGEWWRTVQLYTDQTGSNISKNIL
VGSEVNDRYYSHGKALTRLSIQAVIKSAVTALRHPLPIDPKTGLYLLLTSSDVAVQDFCRAVCGFHYFTF
PSIVGYTLPYAWVGHSGTQCPDVCAYPFSIPAYMTGMQPFKSPNNNVGVDGMISVIAHELSELASNPLVN
AWYAGQDPSAPTEIADLCEGIYGSGGGGSYTGQVLQDKGGASYNLNGLRRRFLVQWIWSPVLSACFGPNA
LDK

>ABK92591_POPTR
MAPSTSHASVLLIATILALLLAATPITCWRPWPHLKPNSSDLLYDSSKKFEGSSEFVHLRYHMGPVLTGN
ITVHTIWYGRWEKSQKKIIREFINSISTVNARPPSVSGWWRTVQLYTDQTGANISHTVQLGQEKNDRFYS
HGKSLTRLSIQSVIKSAVTAKSKPLPTNPKNGLYLLLTSDDVYVQDFCGQVCGFHYFTFPSIVGYTLPYA
WVGNSEKLCPGVCAYPFSVPKYIPGLKALKSPNGDVGVDGMISVIAHEIAELATNPLVNAWYAGQDPSFP
VEIADLCEGIYGTGGGGSYTGQMLLDHDGATYNMNGIRRKFLVQWVWNHFVSYCTGPNALDQ

>XP_001768725_PHYPA
MQYHMGPVLTSDIHVYIIWYGAWKTSQKSIIRDFLSSISAPASLPGPSVQQWWSTVQKYTDQTGANISSS
ITVVGEHEDNGYSHGRELSRLSVQEVIRSALAENLGTLPVNTKGGLYMVLTAEDVMMQDYCRAVCGFHYF
TFPSKVGYTLPYTWIGNSGKSCPETCAYPFAVPQFMAASMSPLKSPNNDVGVDGMVSVIGHELAEISSNP
LINAWYAGENPSAPREIADLCEGMYGPGAAGGYPGTVAVSQFGASYNMHGVRGRKFLVQWLWNADTNSCA
GPL

>CAO47529_VITVI
MALFIFICFFLVSASLPLPYSGAAVETNDFQPEVYNPKLPPRALTSSKKFEGSSDLVRLRYHMGPVLSSP
INIYIIWYGKWAQPQKLLIKDFLLSISASHRAAASPSVAEWWRTVSLYTDQTGANVSRSVLIAGEYADQR
YSHGAQLTRLSIQQVIASAVRAAPFPVDHKNGIYLILTSEDVAVQDFCRAVCGFHYFTFPSMVGYTLPYA
WVGNSGKQCPDVCAYPFAVPAYMTGGGPSALSPPNRDVGVDGMISVIGHELAELSSNPLVNAWYAGEDPT
APTEIGDLCEGLYGTGGGGGYIGQVMRDREGRTFNLNGRRKRKFLVQWIWSPALKACAGPNALD

>EDQ68109_PHYPA
MVLNLRSHKNEHNFMVDTLLLRSLSSPSTVYRPFRPWPNAVNIAESKVLVKDPVVNMQYHMGPVLTSAIH
VYIIWYGRWKNSQKSIIRDFLASVSAPAPVTGPSVQQWWSTVQTYTDQTGANISASIMVAGEHEDRNYSH
GKVLSRLSVQEVIRSALAENNGTLPVNTKGGLYMVLTGEDVMMQDYCRAVCGFHYFTFPAKVGYTLPYAW
IGNSGKSCPEVCAFPFAIPEFMGESFAPLKSPNNDIGVDGMVSVIGHELAEISSNPLINAWYAGEDPSAP
FEIADLCEGMYGHGAGGGYPGDVPVSKFGASYNVHGVRGRKFLVQWLWNADMNSCQGPV

>XP_001770346_PHYPA
MSICVFARGAAFAIGNKDPASSSSFPSALYHPFRPWPTAATDTVSKVLVKDPIVDIQYHMGPVLTSAIRV
YIIWYGAWKISQKSIIRDFLASISAPASVPCPSVRQWWSTVQTYTDQTGANISASIVVAGEHEDRNYSHG
KLLSRLSVQEVIRSALAENQGTLPVNTKGGLYMVLTSEDVMMQDYCRAVCGFHYFTFPAKVGYTLPYAWI
GNSGKSCPEVCAFPFAIPAFMGESFAPLKSPNNDIGVDGMVSVIGHELAEISSNPLINAWYAGKDPSAPF
EIADLCEGMYGYGAGGGYPGDVPTSTYGASYNVHGVRGRKFLVQWLWNADMNSCQGPV

>EXL6_ARATH
MAMASASSSSSSISVIIFLLLAPLCLSREPPSQIPNGTLDLSLLWYGQFTPTQKERVHDFIESLNFDAKE
GLDPKVSAWWKVVESYQERFEVKDIYRQKKSNRTVAPRIKVKVVRSYVDEKMKYGKELTMGNGEKLVETA
IGNMSKVVPVVLLSAQVRAHGVGFCDGTCQHNALAKIKGQKEPRRYIMVSNPEVECPGECAWPFHTADKG
PRGMTYQPASGEVGADALVIQLATGLADLATNPDLTKSLFKSETTPYNDDVKKNHESSSMYIVDPATKCT
RVFGSGAFPGFTGRIRVDPITGGAFNSHGINHLKFLIPSIWDPKTKSCWTPM

>EXL3_ARATH
MHSLPVNLVLTVLTVFLTSPAQVIGYRPYPPKTNGSDQIFDASKKFEGSSNLVRLRYHMGPVLTNNITVH
PIWYGTWQKSQKKIIREFINSISAVGSKHPSVSGWWKTVQLYTDQTGSNITGTVRLGEEKNDRFYSHGKS
LTRLSIQSVIKSAVTSRSRPLPVNPKSGLYLLLTADDVYVQDFCGQVCGFHYFTFPSIVGFTLPYAWVGN
SAKLCPGVCAYPFXVPAFIPGLKPVKSPNGDVGVDGMISVIAHEIAELATNPLVNAWYAGPDPVAPVEIA
DLCEGIYGTGGGGSYTGQMLNDHSGATYNVNGIRRRYLIQWLWSHVVSYCTGPNALD

>BAB19386_ORYSA
MAMAMHRFSLCCVVLLVLAPLAAVAWRPWPPRNGSGEVEGIGASKKFEGSSDFVKLQYHMGPVLAADITV
HPIWYGRWPAEQKRTIRAFLRSLSPPGSGSGDGGIPSPSVAAWWRTVRLYTDQTSANVSGVVRLGREKCD
ARASRGGRLTRLDIQSVVRDAVTARTRPLPVDSSGVYLVLTSPEVVVENFCGQVCGFHYFTFPSVVGYTL
PYAWVGNSAARCPEVCAYPFAIPSYVGGGRRAEAPPNGDVGVDGMVSVIAHELAELASNPLANAWYAGED
PSFPTEIADLCEGIYGTGGGGAYTGQLLTDGRSGASYNVNGVGGRKFLVQWVWNPILSYCSGPNALDQ

>Os07g0496700_ORYSA
MGRLPLLLLLAAAAVSTAGGAPVYRADYLVDGNQLVDMQYHMGPVVSGSPTNLYLIWYGRWEAAAQAVLR
DFLASLSAPAAPSPAVSDWWARAPRLYADQTGANVTGAFAVAGERSDAGYSHGASLRRIDMQSVIRSAVY
AYPDPLPLDPYSGVYLVLTSPDVQVEEFCRAVCGFHYFTFASVVGVTVPYAWVGNSATQCPGKCAYPFAA
PDYGGGAGGQQVLRPPNGDVGVDGMVIVLGHELAELATNPLVNAWYAGDTPTAPTEIADLCLGVYGDGGG
AGGLVGNVSRAADGASYNVNGVNGRRFMVQWLWNPVRGACYGPNSSS

>EXL5_ARATH
MSSPATTITFFFFFTLSSFFYITSSLQNNNNNNNKHTATVNSLNIPSAAAEITLVNPKLPPRSLSLTSSK
KFEGSSNLVHLRYHMGPVLSSSPINIYVIWYGQWSRPHKSLIRDFLNSISDAKAPSPSVSEWWRTASLYT
DQTGSNVSRSVLIAGEYSDSKYSHGQHLTRLTIQEVIASAARSASFPVDHKNGMYLVLTSHDVTMQDFCR
AVCGFHYFTXPSMVGYTMPYAWVGQSGKQCPEVCAYPFALPGYMGHGGPGELRPPNGETGVDGMVSVIGH
ELAEVVSNPLINAWYAGEDPTAPTEIGDLCEGLYGSGGGGGYIGQVMRDREGKTFNMNGKGGRKFLVQWI
WNPNLKACSGPNSVD

>EXL7_ARATH
MSLIIVFFFFSLLLTSNGQFFDESKNYEGSSDLVDLQYHLGPVISSPVTSLYIIWYGRWNPTHQSIIRDF
LYSVSAPAPAQYPSVSNWWKTVRLYRDQTGSNITDTLVLSGEFHDSTYSHGSHLTRFSVQSVIRTALTSK
LPLNAVNGLYLVLTSDDVEMQEFCRAICGFHYFTFPSVVGATVPYAWVGNSERQCPEMCAYPFAQPKPFP
GSGFVAREKMKPPNGEVGIDGMISVIAHELAEVSSNPMLNGWYGGEDATAPTEIADLCLGVYGSGGGGGY
MGSVYKDRWRNVYNVKGVKGRKYLIQWVWDLNRNRCFGPNAMN

>CAO42000_VITVI
MQKLHFHLLLLSLSCCFVLALSWSQSQQFSHAKNYEGSSNLVDLDYHMGPVLASPINLYIIWYGHWNWRH
QTTIRDFIYSLSSSSSFPSVADWWRTVRLYTDQTGSNITGSIVLSGEFYDSRYSQGRYLSRLGIQSVIKK
AVTSHPRALPLNPYNGVYLVLSSSDVQVQDFCRAVCGFHYFTFPTIVGVTVPYAWVGYSGTQCPGMCAYP
FAWPNTNAPNGDAGVDGMISVIAHELAEMSSNPLVNAWYAGDDPTAPTEIADLCMGVYGSGGGGGYIGNV
YKDSWGNGYNVNGVKGRKFLVQWVWNPVKRRCFGPNAMD

>PHI-1_SOLUS
MKHALIVSLAVSGLMYAQGPGQGKGAPEIVPHRTNPQGAGAPTAGSAGAIKPGIQYRGGPVMNAPAPYLI
WYGNWNQSNGSDNPGGQQIVRDAIFGLSASNYYMTNASYSGVSGSLNVAGFLGNGANGSHEINDPYSQGS
NLSDSQVASIVSTAIAQGLGGPGGDSNGIYFVLTSSDVNESSGFCTQYCGWHTYGTLGSKSIKYAFVGNA
NRCLNSCAAQTTGPNGNAGVDGMISVIAHEMEETNTDPELNAWFSAKGAEDADMCAWTFGSSQLRLPGGA
YYNMTLAGISMPTRNYLIQRELDVNSKCYVDYVNKKQ
